# Supplementary material for: Tigecycline Dosing Strategies in Critically Ill Liver-Impaired Patients
Source: Antibiotics (Basel). 2022 Apr 3;11(4):479. doi: 10.3390/antibiotics11040479 (PMC9028393; doi:10.3390/antibiotics11040479)
Supplement: Supplementary file 1 [file antibiotics-11-00479-s001.zip]

Archive with 1 entries (1 files):
- antibiotics-1668178-supplementary.pdf
